# Supplementary material for: Biomolecular evidence reveals mares and long-distance imported horses sacrificed by the last pagans in temperate Europe
Source: Sci Adv. 2024 May 17;10(20):eado3529. doi: 10.1126/sciadv.ado3529 (PMC11100556; doi:10.1126/sciadv.ado3529)
Supplement: Supplementary file 2 — Table S4 [file sciadv.ado3529_table_s4.zip]

Archive with 1 entries (1 files):
- Table_S4.xlsx
