# Supplementary material for: Biomolecular evidence reveals mares and long-distance imported horses sacrificed by the last pagans in temperate Europe
Source: Sci Adv. 2024 May 17;10(20):eado3529. doi: 10.1126/sciadv.ado3529 (PMC11100556; doi:10.1126/sciadv.ado3529)
Supplement: Supplementary file 2 — Table S4 [file sciadv.ado3529_table_s4.zip › Table_S4.xlsx]

## Sheet: S4 Table Results
Table S4: Results of DNA, strontium, and radiocarbon dating analysis
Country	Site	Grave (or Context*)	Element	Sex (aDNA)	87Sr/86Sr	SE	C14 Laboratory	C14 Date (Uncorrected)	C14 Date (Calibrated, 95% probability)	C14 Reference
Russia	Alejka-3	502	P3-M2	male	0.71123	1.22e-05	Leibniz Laboratory, CAU, Kiel	735 +/-35 BP	cal CE 1225-1301 cal CE 1370-1378	This paper
Russia	Alejka-3	502	Human Bone	-	-	-	Leibniz Laboratory, CAU, Kiel	815 +/-27 BP	cal CE 1177-1193 cal CE 1203-1274	This paper
Russia	Alejka-3	505a	Cheek Tooth	-	0.71449	9.64e-06	Leibniz Laboratory, CAU, Kiel	836 +/-28 BP	cal CE 1166-1266	This paper
Russia	Alejka-3	508	Cheek Tooth	-	0.71397	1.05e-05	Leibniz Laboratory, CAU, Kiel	876 +/-27 BP	cal CE 1047-1084 cal CE 1128-1140 cal CE 1149-1229 cal CE 1248-1253	This paper
Russia	Alejka-3	509, pl.49	Cheek Tooth	-	0.71339	9.8e-06	Leibniz Laboratory, CAU, Kiel	971 +/- 27 BP	cal CE 1022-1055 cal CE 1060-1158	This paper
Russia	Alejka-3	511	Cheek Tooth	-	0.72313	1.07e-05	Leibniz Laboratory, CAU, Kiel	815 +/-30 BP	cal CE 1175-1275	This paper
Russia	Kholmy	25, Pl16	P3-M2	female	0.71316	1.15e-05		-	-
Russia	Kholmy	51a	Charcoal	-	-	-	Leibniz Laboratory, CAU, Kiel	970 +/- 18 BP	cal CE 1026-1052 cal CE 1079-1155	This paper
Russia	Kholmy	56, Pl13	Enamel frag	-	0.71288	1.04e-05		-	-
Russia	Kholmy	61	I3	-	0.71435	7.68e-06		-	-	-
Russia	Kholmy	65		-	0.72279	8.78e-06		-	-	-
Russia	Kholmy	67	Charcoal	-	-	-	Leibniz Laboratory, CAU, Kiel	946 +/-18 BP	cal CE 1035-1055 cal CE 1060-1158
Russia	Kholmy	79	Incisor	-	0.71332	6.06e-06		-	-	-
Russia	Kholmy	89	Cheek Tooth Fragment	-	0.71455	7.42e-06		-	-	-
Lithuania	Marvelė	67	M3	male	0.71603	1.06e-05		-	-	-
Lithuania	Marvelė	82	M1	male	0.71595	8.58e-06		-	-	-
Lithuania	Marvelė	82	M2	-	0.71606	8.68e-06		-	-	-
Lithuania	Marvelė	24(?)	M2	female	0.71562	8.64e-06		-	-	-
Lithuania	Marvelė	24(?)	M3	-	0.71534	1.1e-05		-	-	-
Lithuania	Marvelė	100	M1	male	0.71486	5.42e-06		-	-	-
Lithuania	Marvelė	100	M3	-	0.71497	1.17e-05		-	-	-
Lithuania	Marvelė	185	M1	male	0.71757	1.13e-05		-	-	-
Lithuania	Marvelė	185	M3	-	0.7165	7.94e-06		-	-	-
Lithuania	Marvelė	243	M1	male	0.71709	1e-05		-	-	-
Lithuania	Marvelė	243	M3	-	0.71822	1.1e-05		-	-	-
Lithuania	Marvelė	238	M1	female	0.71532	7.94e-06		-	-	-
Lithuania	Marvelė	97	M3	male	0.71666	1.05e-05		-	-	-
Lithuania	Marvelė	182B	M3	male	0.71519	6.84e-06		-	-	-
Lithuania	Marvelė	105	M1	male	0.71505	1.06e-05		-	-	-
Lithuania	Marvelė	105	M3	-	0.71481	9.84e-06		-	-	-
Lithuania	Marvelė	176	Prob. M2	male	0.73823	8.9e-06	Chronos Centre, Queen's University, Belfast	928 +/-24 BP	cal CE 1035-1168 cal CE 1170-1175 cal CE 1196-1198	This paper
Lithuania	Marvelė	240	M1	male	0.71467	9.32e-06	Chronos Centre, Queen's University, Belfast	1094 +/-28 BP	cal CE 891-995 cal CE 1005-1017	This paper
Lithuania	Marvelė	240	M3	-	0.71476	9.08e-06		-	-	-
Lithuania	Marvelė	234	P3-M2	female	0.71715	7.38e-06		-	-	-
Lithuania	Marvelė	234	M3	-	0.71702	1.07e-05		-	-	-
Lithuania	Marvelė	40	M1	female	0.71655	1.13e-05		-	-	-
Lithuania	Marvelė	40	M3	-	0.71659	8.34e-06		-	-	-
Lithuania	Marvelė	161/162	M1	male	0.71681	8.6e-06		-	-	-
Lithuania	Marvelė	161/162	M3	-	0.7167	1.49e-05		-	-	-
Lithuania	Marvelė	441	M1	male	0.71791	1.44e-05	Chronos Centre, Queen's University, Belfast	907 +/-22 BP	cal CE 1044-1086 cal CE 1093-1105 cal CE 1118-1215	This paper
Lithuania	Marvelė	441	M3	-	0.71793	1.46e-05		-	-	-
Lithuania	Marvelė	147	M1	female	0.71445	9.24e-06		-	-	-
Lithuania	Marvelė	147	M3	-	0.71486	1.42e-05		-	-	-
Lithuania	Marvelė	42	M1	male	0.71606	1.3e-05		-	-	-
Lithuania	Marvelė	42	M3	-	0.71596	1.15e-05		-	-	-
Lithuania	Marvelė	177	M1	male	0.71524	8.58e-06		-	-	-
Lithuania	Marvelė	177	M3	-	0.71489	9.54e-06		-	-	-
Lithuania	Marvelė	94	M1	male	0.71697	7.76e-06		-	-	-
Lithuania	Marvelė	94	dp3	-	0.71543	8.32e-06		-	-	-
Poland	Korkliny	1015	M3	male	0.71385	1.21e-05		-	-	-
Poland	Korkliny	1015	M1	-	0.71391	1.06e-05		-	-	-
Poland	Osowa	Pit 89*	P2	female	0.71389	1.12e-05		-	-	-
Poland	Paprotki	215	Bone	male	-	-	Poznan Radiocarbon Laboratory, Poznan	1825 +/- 30 BP	cal CE 127-255 cal CE 285-325	(9); calibration IntCal20 this paper
Poland	Paprotki	290	Bone	male	-	-	Poznan Radiocarbon Laboratory, Poznan	1835 +/- 30 BP	cal CE 125-252 cal CE 291-318	(9); calibration IntCal20 this paper
Poland	Paprotki	398	Bone	male	-	-	Poznan Radiocarbon Laboratory, Poznan	1760 +/-30 BP	cal CE 234-381	(9); calibration IntCal20 this paper
Poland	Paprotki	356	Bone	male	-	-	Poznan Radiocarbon Laboratory, Poznan	1910 +/- 30 BP	cal CE 28-44 cal CE 58-215	(9); calibration IntCal20 this paper
Poland	Paprotki	Context LC21/cl*	Bone	female	-	-		-	-	-
Poland	Paprotki	369	Bone	male	-	-	Poznan Radiocarbon Laboratory, Poznan	1840 +/- 30 BP	cal CE 124-250 cal CE 295-311	(9); calibration IntCal20 this paper
Poland	Paprotki	221	M3	male	0.71353	1.44e-05	Poznan Radiocarbon Laboratory, Poznan	1920 +/- 30 BP	cal CE 26-210	(9); calibration IntCal20 this paper
Poland	Paprotki	221	M1	-	0.71326	1.26e-05	Poznan Radiocarbon Laboratory, Poznan	1920 +/- 30 BP	cal CE 26-210	(9); calibration IntCal20 this paper
Poland	Paprotki	320	M1	male	0.71005	1.13e-05	Poznan Radiocarbon Laboratory, Poznan	1980 +/- 30 BP	cal BCE 42-cal CE 120	(9); calibration IntCal20 this paper
Poland	Paprotki	320	M3	-	0.71251	9.68e-06	Poznan Radiocarbon Laboratory, Poznan	1980 +/- 30 BP	cal BCE 42-cal CE 120	(9); calibration IntCal20 this paper
Poland	Paprotki	442	M1	female	0.7132	8.76e-06	Poznan Radiocarbon Laboratory, Poznan	1955 +-/ 30 BP	cal BCE 39-9 cal CE 1-131 cal CE 142-158 cal CE 192-200	(9); calibration IntCal20 this paper
Poland	Paprotki	442	M3	-	0.7141	1.18e-05	Poznan Radiocarbon Laboratory, Poznan	1955 +-/ 30 BP	cal BCE 39-9 cal CE 1-131 cal CE 142-158 cal CE 192-200	(9); calibration IntCal20 this paper
Poland	Paprotki	251	M3	female	0.71363	1.39e-05	Poznan Radiocarbon Laboratory, Poznan	1885 +/- 30 BP	cal CE 78-101 cal CE 107-234	(9); calibration IntCal20 this paper
Poland	Paprotki	251	M1	-	0.71034	9.36e-06	Poznan Radiocarbon Laboratory, Poznan	1885 +/- 30 BP	cal CE 78-101 cal CE 107-234	(9); calibration IntCal20 this paper
Poland	Robawy	3	M1	male	0.71347	6.54e-06		-	-	-
Poland	Robawy	3	M3	-	0.71315	6.96e-06		-	-	-
Poland	Robawy	54	M1	male	0.71229	6.54e-06		-	-	-
Poland	Robawy	54	M3	-	0.71192	6.94e-06		-	-	-
Poland	Robawy	49, horse 2*	M1	male	0.71273	6.76e-06		-	-	-
Poland	Robawy	49, horse 2*	M3	-	0.71265	5.62e-06		-	-	-
Poland	Robawy	12	Cheek Tooth	-	0.71458	7.4e-06		-	-	-
Poland	Robawy	4	M1	male	0.71354	8.52e-06		-	-	-
Poland	Robawy	4	M3	-	0.71345	7.58e-06		-	-	-
Poland	Robawy	40	M1	female	0.71336	6.94e-06		-	-	-
Poland	Robawy	40	M3	-	0.71339	5.8e-06		-	-	-
Poland	Robawy	52	M1	male	0.71493	7.5e-06		-	-	-
Poland	Robawy	52	M3	-	0.71456	1.66e-05		-	-	-
Poland	Robawy	56	M1	female	0.71243	8.52e-06		-	-	-
Poland	Robawy	56	M3	-	0.71222	8.8e-06		-	-	-
Poland	Robawy	20	Cheek Tooth	female	0.71444	6.56e-06		-	-	-
Poland	Tumiany	Horse 3	M1	-	0.71469	1.1e-05		-	-	-
Poland	Tumiany	Horse 3	M3	-	0.7144	7.64e-06		-	-	-
Poland	Tumiany	Horse 4/1971; Context GK 3/71	M1	female	0.71411	6.6e-06		-	-	-
Poland	Tumiany	Horse 4; Context K1/1970, GK3/69, V	M1	male	0.71469	9.64e-06		-	-	-
Poland	Tumiany	Horse 4; Context K1/1970; GK3/69, V	M3	-	0.71417	6.54e-06		-	-	-
Poland	Tumiany	Horse 4; Context K1/1970; GK3/69, V	Canine	male	-	-		-	-	-
Poland	Tumiany	Horse 4; Context K1/1971?; GK3/69, V	Canine	male	-	-		-	-	-
Poland	Tumiany	Horse 30; Context K5/1971	M1	male	0.71327	7.08e-06		-	-	-
Poland	Tumiany	Horse 30; Context K5/1971	M3	-	0.71333	7.6e-06		-	-	-
Poland	Tumiany	Horse 11; Context GK5/69; VI	M1	male	0.71346	7.46e-06		-	-	-
Poland	Tumiany	Horse 11; Context GK5/69; VI	M3	-	0.71397	6.06e-06		-	-	-
Poland	Tumiany	Horse 17; Context GK5/70; K7/70	M1	female	0.71413	6.94e-06		-	-	-
Poland	Tumiany	Horse 17; Context GK5/70; K7/70	M3	-	0.7134	7.2e-06		-	-	-
Poland	Tumiany	Pit 2; Context 143c; Depth 0.50-1.20 cm	Cheek	male	0.71384	6.2e-06		-	-	-
Poland	Tumiany	Grave 11; Horse 21	M1	female	0.71474	8.82e-06		-	-	-
Poland	Tumiany	Context 1/70; 49c	M1	male	0.71391	7.26e-06		-	-	-
Poland	Tumiany	Context 1/70; 49c	M3	-	0.70928	8.82e-06		-	-	-
Poland	Tumiany	Context 1/70	Canine	male	-	-		-	-	-
Poland	Tumiany	Context 1/70	M1	female	0.71638	6.88e-06		-	-	-
Poland	Tumiany	Context 1/70	M3	-	0.71608	7.88e-06		-	-	-
Poland	Tumiany	Context 1/70; 48	Canine	female	-	-		-	-	-
Poland	Tumiany	Horse 28; Context XVI; GK6/70	M1	male	0.71401	7.88e-06		-	-	-
Poland	Tumiany	Horse 28; Context XVI; GK6/70	M3	-	0.7142	1.01e-05		-	-	-
Poland	Tumiany	Horse 24; Context XIV	M1	male	0.71244	6.34e-06		-	-	-
Poland	Tumiany	Horse 24; Context XIV	M3	-	0.71457	7.62e-06		-	-	-
Poland	Tumiany	Horse 14?; Context VIII; K5/70	M1	male	0.71397	7.04e-06		-	-	-
Poland	Tumiany	Horse 14?; Context VIII; K5/70	M3	-	0.71464	7.56e-06		-	-	-
Poland	Tumiany	Horse 21; Context XI	M1	male	0.71485	6.76e-06		-	-	-
Poland	Tumiany	Horse 7; Context IV	M1	male	0.70882	7.96e-06		-	-	-
Poland	Tumiany	Horse 7; Context IV	M3	-	0.70883	9.26e-06		-	-	-
Poland	Tumiany	Horse 22; Context XII	dp4	female	0.7142	7.52e-06		-	-	-
Poland	Tumiany	Context 2/71; X	M1	male	0.71454	8.62e-06		-	-	-
Poland	Tumiany	Context 2/71; X	M3	-	0.71448	7.84e-06		-	-	-
Poland	Tumiany	Horse 26 or 27?; Context 2/70	M1	male	0.71376	6.96e-06		-	-	-
Poland	Tumiany	Horse 26 or 27?; 2/70	M3	-	0.71371	8.72e-06		-	-	-
Poland	Tumiany	Horse 16; Context K5/70	M1	female	0.71424	6.58e-06		-	-	-
Poland	Tumiany	Horse 16; Context K5/70	M3	-	0.71446	7.3e-06		-	-	-
Poland	Tumiany	Horse 8, 9 or 10; Context 3/69; V	M1	male	0.71047	7.92e-06		-	-	-
Poland	Tumiany	Horse 8, 9 or 10; Context 3/69; V	M3	-	0.71031	7.66e-06		-	-	-
Poland	Tumiany	Horse 18; Context 2/69/ IX	M1	female	0.7152	5.96e-06		-	-	-
Poland	Tumiany	Horse 23; Context 3/1971	M1	female	0.71447	9.48e-06		-	-	-
Poland	Tumiany	Horse 12; Context 4/1970/K6/70	M1	male	0.71327	4.96e-06		-	-	-
Poland	Tumiany	Horse 12; Context 4/1970/K6/70	M3	-	0.71369	7.66e-06		-	-	-
Poland	Tumiany	Horse 13?; Context 4/1970; K/70	Canine	female	-	-		-	-	-
Poland	Tumiany	Horse 31-33 cluster	M1	female	0.71341	8.14e-06		-	-	-
Poland	Tumiany	Horse 31-33 cluster	M3	-	0.71174	8.04e-06		-	-	-
Poland	Tumiany	Horse 31-33 cluster	M1	male	0.71389	8.88e-06		-	-	-
Poland	Tumiany	Horse 31-33 cluster	M3	-	0.71278	6.24e-06		-	-	-
Poland	Tumiany	Horse 31-33 cluster	Canine	male	-	-		-	-	-
Poland	Tumiany	Horse 31-33 cluster	Canine	female	-	-		-	-	-
Poland	Tumiany	Horse 4-6(?)		female	0.71504	1.13e-05		-	-	-
Poland	Tumiany	Horse 4-6(?)	M3	-	0.71531	9.18e-06		-	-	-
Poland	Tumiany	Horse 5; Context K7/69; III	M1	male	0.71296	9.46e-06		-	-	-
Poland	Tumiany	Horse 5; Context K7/69; III	M3	-	0.71339	1.03e-05		-	-	-
Poland	Wyszembork Iva	Feature 278; Upper Horse*	M1	male	0.71424	1.28e-05		-	-	-
Poland	Wyszembork Iva	Feature 278; Upper Horse*	M3	-	0.71302	1.01e-05		-	-	-
Poland	Wyszembork Iva	Feature 278; Lower Horse*	M1	male	0.71342	7.94e-06		-	-	-
Poland	Wyszembork Iva	Feature 278; Lower Horse*	M3	-	0.71459	8.82e-06		-	-	-
Poland	Wyszembork Iva	Feature 278; Lower Horse*	dp4	-	0.7127	1.1e-05		-	-	-
